# Supplementary material for: Phase variation of a signal transduction system controls Clostridioides difficile colony morphology, motility, and virulence
Source: PLoS Biol. 2019 Oct 28;17(10):e3000379. doi: 10.1371/journal.pbio.3000379 (PMC6837544; doi:10.1371/journal.pbio.3000379)
Supplement: S1 Data — (XLSX) [file pbio.3000379.s003.xlsx]

## Sheet: Fig2
Figure 2.	Reversible selection of distinct colony morphotypes with opposing motility phenotypes.
Fig 2C. Percentage of Rough Colonies
% rough colonies	Rough			Smooth
surface edge	97.3	98	97.6	95.3	98.7	96.6	95.6
swim edge	0	0	0	0	0	0	0
broth passage	87.2	92.2	93.2	0.001	0.003	0.007	0.007
plate passage	97.1831	96.875	93.0233	0	0	1.54639
Fig 2E. Surface Motility
	Biological replicate values
WT	10.5	9	8.5	8
pilB1	13.75	12.875	11.5	12.5
R (rough)	11.125	12	11	11.67
S (smooth)	7.75	7.5	7.833	8.167
Fig 2G. Swimming Motility
	Biological replicate values, average of 2-4 technical replicates
WT	7	8	8.5	7.67
sigD	3.5	3	2	2.33
R (rough)	4.75	4.5	3.9	4.2
S (smooth)	7	6.25	6.3	6.4

## Sheet: Fig3
Figure 3.	Expression of a c-di-GMP regulated phosphorelay system promotes rough colony formation in a TFP- and flagellum-independent manner.
Fig 3B.
	R (rough)					S (smooth)
Cdi4	99.6041	99.8456	99.7376	99.9011	0.064165	99.5012	99.8438	8.35683	79.8889	0.055286
Cdi1	96.05	93.08	99.9387	99.8832	99.8577	90	84.3021	99.8925	99.9207	99.6859
Cdi2	99.9994	97.01	99.9996	99.9991	99.9994	100	0.00139438	99.9992	99.9989
Cdi5	100	100	100	100	100	100	100	100	100	100
Cdi3	99.5859	5.48613	99.2813	8.81926	99.4391	99.3383	5.52218	4.76797	94.3066	9.54131
Cdi6	0.090197	0.234956	0.226187	0.231729	0.230929	98.2803	99.071	95.279	92.5024	99.7683
Cdi7	99.443	99.5714	99.3563	99.4195	99.586	99.5344	99.3473	99.6241	99.5147	99.4765
Fig 3C.
	Rough				Smooth
cmrR	10.3388	8.42689	12.7286	9.38268	0.926588	0.917004	1.04972	1.12117
cmrT	9.41525	6.6116	10.0213	7.86257	0.917004	0.895025	0.942785	1.29235

## Sheet: Fig5
Figure 5.	CmrR and CmrT inversely regulate surface and swimming motility
Fig 5A
	surface motility diameter (mm)
	ATc 0								ATc 10
WT/vector	10.25	10.25	10.75	12.5	13.25	9.25	15.5	13.25	10	10.5	10	10.5	10	11.75	10.5	8.25
WT/pCmrR	12	11.25	14	14.5	11.75	12.75	12	13.5	20.75	20	20.75	19.5	19	19.25	14.5	18.5
WT/pCmrT	12.25	13	14.25	13.5	14	12.5	12	14.25	18.75	18.75	21.5	19.5	19.75	22.25	20.5	19.5
pilB1::erm/vector	11.25	10.75	11.5	13.25	13	10	13.75	12	9.5	10.5	11	10	14	10	11.75	11.25
pilB1::erm/pCmrR	10.75	14	13	12.25	13.25	12	12	12	26.5	20	18	18	19	19.25	17.75	20
pilB1::erm/pCmrT	15	14	11.75	13	16.75	10.75	15.25	12.25	18.75	19.25	19.5	18.5	19.25	21	21	20.25
Fig 5B
	surface motility diameter (mm)
WT/vector	14.875	14.5	15	15	12	12.125	12.5	10.125
cmrR/vector	12.875	13.75	13.375	13.125	13.625	12.625	13.25	13.625
cmrR/pCmrR	15.125	16	17.25	14.75	10.75	13.25	12.625	12.625
cmrT/vector	9	9.125	8.5	8	7.875	8.125	9.125	9.125
cmrT/pCmrT	10.375	11.375	10.125	9.625	11	11.125	11.5	10.5
Fig 5D
	swimming motility diameter (mm)
	ATc 0								ATc 10
WT/vector	14.25	12.75	13	14.25	13	13.25	13	12	14.25	15.25	14.5	13.25	13.75	14.25	13	13.5
WT/pCmrR	12.75	12.75	12.25	12.75	12.5	13	11.5	12.5	3.75	3.5	3	3	3.5	3.5	2.5	3
WT/pCmrT	11.75	9.25	11.5	11.75	11.5	10.25	11	10.5	1.75	4	3.5	3.25	3	2.5	1.25	2.75
sigD::erm/vector	3	3.5	3	4.25	2.5	2.75	3.5	2.75	4	3	3.25	4	2.5	3.25	3.5	3.5
Fig 5E
	swimming motility diameter (mm)
WT/vector	13.375	13.75	13.625	16	13.375	14	12.875	12.75	14	14.375	14.875	14.652	13.75	13.75	13.125	13.25
cmrR/vector	15.875	17.875	15.75	19.25	13.375	14	13.5	13.75	13.75	13.375	14.75	14.125
cmrR/pCmrR	15	14.625	13.5	17.5	13.125	13.375	13	12.75	13.875	12.875	15	12.75
cmrT/vector	16.875	16	15.75	18.75	14.5	14.25	13.625	14	16.25	16.625	16.75	16.125	15	14.375	14.5	14.125
cmrT/pCmrT	13.875	13.375	13.375	15.5	11.5	11	10.625	10.5	11.625	11.375	10.75	10.875	7.375	8.25	8.5	7.75

## Sheet: Fig 6
Figure 6.	CmrR and CmrT promote bacterial chaining.
Fig 6D- Cell Length
				Rough	Smooth
Rough	Smooth		Mean	7.428	4.089
6.07241	4.77097		Std. Deviation	4.13	1.207
4.59586	3.49545		Std. Error of Mean	0.1724	0.05647
4.43862	3.2171
3.18669	5.00028
3.62372	4.33359
6.60855	5.21634
6.4269	4.62793
4.03759	3.0331
2.93386	3.77014
4.41765	3.52434
5.86848	3.3911
6.47214	3.44676
11.1401	2.54331
7.17124	3.38359
4.34621	2.46738
5.35628	2.734
5.42841	3.45166
4.16338	4.95959
4.98421	2.596
5.94579	2.78303
6.38731	3.06221
41.5873	3.61903
6.72269	3.37235
5.68703	3.00228
5.22848	5.10986
10.355	6.07524
7.67193	5.05745
4.10097	5.01717
5.22848	4.72917
4.76924	3.85
6.25352	4.90731
4.16641	4.19779
4.82738	4.72917
6.9131	3.26531
7.78793	5.44083
6.10303	5.00455
9.26186	3.57793
3.34338	3.31545
6.26972	3.3811
9.07324	3.86752
8.40565	4.13076
9.42159	3.70676
10.8217	6.16848
9.14841	3.70676
10.2185	2.39083
10.5727	2.98393
6.96731	4.88138
5.00455	4.54221
5.16993	6.59255
5.0231	3.13855
5.1789	3.29628
4.11745	4.62428
4.54965	4.56538
4.77455	2.39786
7.28821	3.79138
9.33455	4.10614
5.59186	4.59772
5.96641	2.34435
5.88579	3.2289
5.76386	4.76924
6.31007	5.5249
5.95503	4.36179
7.32062	4.65621
4.25083	3.25366
5.11814	4.55152
4.48979	3.148
5.72855	5.30552
7.32062	2.85648
7.37069	4.22986
6.78221	2.11497
5.5249	6.25352
3.53876	3.97959
6.08083	2.52497
6.09538	5.55545
6.90883	3.23931
4.30517	3.9551
5.28076	3.17476
5.01717	2.30435
6.33414	2.96117
7.28062	5.82297
7.47772	3.192
9.62186	5.44393
26.2319	3.57676
4.32283	5.28076
5.49648	3.87628
5.09993	4.52352
8.71965	3.17607
7.37069	4.34917
7.77869	1.76876
5.74103	2.64759
7.20828	3.23414
5.21634	2.42938
7.6989	2.83869
5.04993	2.54993
4.6389	2.80117
8.28862	4.06269
6.10648	3.16407
7.94269	4.2309
6.90634	3.70221
4.70407	3.18669
5.20903	4.85531
6.33414	3.9551
7.61441	5.04076
6.43414	4.81331
6.16159	3.77014
11.3286	4.59586
10.9429	2.86386
14.3525	3.356
9.47172	6.13821
6.66207	4.08138
6.30269	3.91207
5.62952	3.188
4.87703	3.59683
10.8635	2.99379
6.89228	4.32283
8.2169	3.01634
4.82124	2.99097
5.77483	4.08448
10.0027	4.4491
15.9686	5.38772
5.616	4.12152
6.11752	4.03028
6.67793	2.85648
8.86676	4.48317
24.8412	3.40352
5.72779	2.94393
6.31545	2.63476
5.03062	5.20172
6.92345	3.50152
7.90428	2.44331
9.93531	2.74324
8.03372	2.81476
6.83497	4.89435
9.87814	3.49545
10.6226	4.26572
8.24159	2.21076
6.5449	2.62993
8.27076	2.35697
5.08662	3.70676
7.90641	3.29241
8.00848	5.06083
8.76076	5.17724
3.98917	3.50152
6.59317	4.61697
6.00455	3.788
7.85979	3.74421
7.09538	5.28076
10.0331	6.36145
6.69435	4.90469
6.27579	2.60407
11.7103	2.76628
10.2828	3.87952
6.76221	2.38724
7.68241	4.25179
8.40414	3.46635
7.964	3.7869
4.9689	6.4111
4.97317	3.67124
8.54186	6.26703
9.11131	3.37235
7.77055	3.36731
6.45317	3.43324
5.59786	3.37235
32.1188	3.01634
6.19448	3.72614
11.457	3.662
9.68317	2.55662
3.99234	3.5051
5.646	4.88745
7.7351	4.12972
8.7709	4.2189
13.265	5.94228
9.14055	3.79807
5.91159	4.66165
5.19683	2.03131
4.95186	2.55497
11.1961	3.62372
7.60276	4.18262
6.76724	3.62372
5.99469	3.04559
5.91731	4.32869
5.88793	2.48448
6.82752	4.68876
8.1689	4.59772
3.91207	3.41345
6.69752	3.13186
7.88076	7.656
6.90331	3.91207
12.1966	3.332
8.83186	4.68331
6.26703	3.3911
11.1203	5.04993
7.6769	4.9689
3.86317	3.87193
4.57648	3.5909
4.50952	4.03972
3.46145	5.89221
10.1966	3.25103
7.64766	4.65621
5.77628	3.3911
7.65931	4.08138
5.72779	3.31676
5.66021	4.59862
6.69248	3.28986
5.75869	3.96152
4.21186	17.4785
4.17048	4.14917
4.56538	4.92876
5.47497	5.14697
8.98145	4.94331
7.54076	4.71214
6.49235	4.75055
8.84717	3.04697
5.70414	3.57083
7.09	3.52076
9.58883	5.55545
7.44772	3.46635
11.8121	3.99234
8.58283	4.51421
33.9091	3.97959
11.9033	3.79807
8.1029	2.5911
7.85979	3.662
3.80138	5.18952
6.93565	2.93248
10.0381	6.51772
7.30097	5.12476
10.4508	5.468
8.00897	2.76628
7.83552	3.78021
4.90214	4.10614
4.85269	3.23414
7.53179	3.332
6.27517	6.19379
12.0894	4.3569
6.292	4.31007
5.99469	4.13283
4.90469	4.44152
9.32324	4.37145
3.53876	2.9209
5.75869	4.072
4.21186	3.62724
4.17048	4.56635
4.56538	2.94393
5.47497	3.61903
8.98145	2.96828
7.54076	5.58428
6.49235	4.61697
8.84717	4.06476
5.70414	3.92076
7.09	1.93979
9.58883	3.77014
7.44772	3.62372
11.8121	3.58152
8.58283	4.79572
33.9091	3.23931
11.9033	3.75214
8.1029	4.45193
7.85979	4.73365
3.80138	5.796
6.93565	4.54221
10.0381	6.25559
7.30097	5.41986
10.4508	3.40724
8.00897	3.53276
7.83552	3.31545
4.90214	4.81421
4.85269	4.57372
7.53179	3.50152
6.27517	7.02531
12.0894	2.48448
6.292	3.46145
5.99469	4.76924
4.90469	2.96117
9.32324	3.60503
3.53876	3.37235
6.67793	3.37607
5.73441	5.55545
8.28048	3.91531
6.40317	5.22766
8.36021	3.24979
6.74469	4.78248
11.7791	2.90786
8.7911	5.76014
6.73531	3.94972
10.3173	6.88614
9.10159	3.23021
7.1571	3.04559
4.41476	4.20283
3.92828	3.3231
6.70317	3.23021
10.8852	4.42338
12.683	3.23021
10.2102	3.04559
5.48807	4.2389
8.75303	5.67214
5.39717	3.99234
6.24745	5.99041
4.62062	3.98917
6.25352	3.14262
7.6189	3.34717
13.4906	2.83269
5.12476	2.94828
6.89903	2.96545
29.051	5.14697
9.16821	3.63772
5.20903	2.88007
4.32869	3.20786
5.89724	5.08662
5.20579	3.41345
5.24862	3.99234
4.98676	2.42766
6.97035	3.00648
13.9412	3.46635
7.9931	5.53634
6.07172	5.11317
8.09407	5.04993
4.2309	3.41221
5.09083	3.03586
11.6419	3.45166
5.92869	3.34214
3.92076	2.80117
4.91159	3.68848
4.83959	4.48414
7.8069	5.89221
7.45738	4.77897
8.02952	5.60241
6.96241	4.19372
9.7289	3.64352
6.25559	5.38855
5.412	5.16255
5.034	4.70407
5.24786	3.31545
6.51055	3.60503
5.44703	2.47593
8.61821	2.99379
8.73903	4.33745
6.65952	3.34717
5.91517	5.39717
4.89779	4.03972
5.29352	4.98676
7.55421	4.6389
6.45648	2.66828
5.75869	3.06083
4.21186	3.95828
4.17048	3.14262
4.56538	3.84124
5.47497	3.7869
8.98145	5.28076
7.54076	5.16993
6.49235	3.77124
8.84717	3.38359
5.70414	2.96117
7.09	3.80138
9.58883	4.25979
7.44772	3.3231
11.8121	3.45166
8.58283	5.14697
33.9091	2.71538
11.9033	3.90234
8.1029	4.08138
7.85979	5.89724
3.80138	4.03972
6.93565	3.86641
10.0381	6.09538
7.30097	4.52821
10.4508	5.01717
8.00897	4.67159
7.83552	3.67469
4.90214	3.65048
4.85269	4.15428
7.53179	5.04993
6.27517	2.94393
12.0894	3.51117
6.292	2.98393
5.99469	4.92876
4.90469	3.71131
9.32324	4.59124
3.53876	4.12152
6.67793	6.04731
5.73441	5.03062
8.28048	5.61221
6.40317	2.47593
8.36021	3.32179
6.74469	3.05669
11.7791	4.31793
8.7911	5.01717
6.73531	3.92828
10.3173	4.61697
9.10159	4.24586
7.1571	3.08283
4.41476	7.98945
3.92828	3.55186
6.70317	4.2309
10.8852	3.31676
12.683	3.26145
10.2102	5.93441
5.48807	4.43766
8.75303	3.90345
5.39717	3.58152
6.24745	5.85117
4.62062	3.32179
6.25352	3.12779
7.6189	5.21552
13.4906	4.15834
5.12476	4.36855
6.89903	4.31007
29.051	4.79572
9.16821	3.58621
5.20903	5.44628
4.32869	3.49545
5.89724	6.93628
5.20579	4.94331
5.24862	3.97959
4.98676	3.81028
6.97035	3.3911
13.9412	5.01972
7.9931	3.30138
6.07172	4.41572
8.09407	5.23572
4.2309	2.94255
5.09083	5.5729
11.6419	4.77186
5.92869	4.34917
3.92076	5.59407
4.91159	3.28214
4.83959	4.72917
7.8069	3.17476
7.45738	3.59683
8.02952	3.57676
6.96241	5.652
9.7289	4.11745
6.25559	5.94228
5.412	4.53662
5.034	4.48414
5.24786	4.60138
6.51055	3.3911
5.44703	5.55545
8.61821	5.018
8.73903	5.57593
6.65952	3.3911
5.91517	5.79897
4.89779	3.75324
5.29352	4.06476
7.55421	3.78352
6.45648	5.87641
7.14172	5.0231
6.75221	5.33331
6.46366	3.86317
11.4308	4.61786
5.97986	5.48186
7.16593	3.78021
5.79021	2.99379
4.59862	5.67214
4.90469	5.01717
6.67283	3.82469
9.18848	3.67124
6.55717
7.85545
9.09414
6.78531
6.2271
3.70676
5.33807
6.83497
4.28945
4.33745
4.39559
7.77269
5.00283
3.86317
8.12952
6.19993
6.49759
10.9614
4.49069
2.31531
9.01193
9.48241
6.36876
7.7509
6.77531
36.4286
13.7381
6.02421
7.66979
6.21014
4.04703
11.4208
3.7431
4.07303
8.13414
8.92097
6.9849
5.46565
7.26497
7.49414
4.92876
8.42372
6.51379
6.26703
4.62062
10.4399
6.39855
4.86317
8.38952
7.70717
5.20497
7.11441
7.94483
3.7431
8.58924
8.30848
5.78724
6.21014
7.50428
7.11917
6.55462
5.54552
7.83552
9.16221
7.73779
6.094
10.2437
6.622
6.98428
5.12965
8.07938
8.80938
7.7351
5.97986
5.02476
5.62952
7.99786
7.65428
5.11814
6.26365
31.9132
11.1961
9.858
6.38731
4.16338
4.76214
6.31814
7.24338
12.7644
8.58924
5.82297
4.83262
9.23579
7.09
3.45655
5.70186
5.64152
5.93228
4.81331
6.22917
3.91207
8.34352
5.94579
7.77924
6.39331
4.50952
5.5249
4.59586
7.42779
4.42338
5.70186
5.85338
4.74703
4.04283
8.68172
4.62793
6.35614

## Sheet: Fig7
Figure 7.	Colony morphology and CmrR impact C. difficile virulence.
Fig 7A - Time to moribund (hours post-inoculation)
	Female			Male
Rough	33.75	43.67	67.83	43.5	40.5	59.67
Smooth	242.5	242.67	34.58	36.42	66.83	80.92
DcmrR	241.83	241.92	44.08	242.08	242.25	242.33
DcmrT	40.58	52.92	242.58	54.92	36.92	36.92
mock	242.67			242.67
Note: values in italics are the endpoint of the study, when asympromatic animals were euthanized
Fig 7B - Colonization (CFU per gram feces)
	Day 1						Day 2						Day 3
Rough	540000	20	20	1240000	120	20			48000			200
Smooth	20	20	414000	140000	20	20	20	20			20	20	20	20				914000
DcmrR	20	20	20	20	20	20	20	20		20	20	20	20	20		20	20	20
DcmrT	1740000	20	20	20	20	980000	20	366000	900000	340000					20
mock	20	20					20	20					20	20
Note: Limit of detection is 20 CFU per g feces on average
Missing values are for animals that were euthanized prior to that collection time
Fig. 7D qPCR of cecal contents (% OFF)
Rough inoculum	Smooth incoulum	Rough cecal contents	Smooth cecal contents
13.7425	99.9024	91.0968	92.2337
		70.9033	88.647
		93.5149	99.6934
		36.723	97.6708
		64.8724
		97.1381

## Sheet: FigS1
Figure S1.	Growth of mutant and over-expression strains in vitro.
Fig S1A
	OD 600 nm
Time (hh:mm:ss)	vector, no ATc			vector + ATc 2			vector + ATc 10			pCmrR, no ATc			pCmrR + ATc 2			pCmrR + ATc 10			pCmrR-D52E, no ATc			pCmrR-D52E + ATc 2			pCmrR-D52E + ATc 10			pCmrR-D52A, no ATc			pCmrR-D52A + ATc 2			pCmrR-D52A + ATc10
00:00:00	0.13	0.12	0.15	0.17	0.15	0.17	0.19	0.19	0.2	0.12	0.16	0.16	0.17	0.16	0.18	0.18	0.2	0.17	0.15	0.13	0.14	0.14	0.17	0.17	0.18	0.17	0.17	0.2	0.16	0.14	0.14	0.15	0.16	0.16	0.19	0.19
02:00:00	0.19	0.17	0.24	0.18	0.22	0.23	0.19	0.21	0.23	0.17	0.17	0.21	0.19	0.22	0.22	0.18	0.18	0.23	0.15	0.24	0.17	0.19	0.22	0.19	0.17	0.24	0.21	0.17	0.19	0.26	0.19	0.23	0.29	0.21	0.22	0.32
03:00:00	0.2	0.22	0.37	0.19	0.26	0.34	0.2	0.26	0.36	0.18	0.24	0.25	0.17	0.2	0.24	0.2	0.2	0.64	0.14	0.24	0.19	0.17	0.27	0.19	0.16	0.29	0.24	0.2	0.2	0.41	0.22	0.18	0.42	0.22	0.22	0.49
04:30:00	0.52	0.62	0.89	0.49	0.6	0.82	0.47	0.59	0.86	0.41	0.49	0.64	0.39	0.47	0.62	0.42	0.45	0.69	0.32	0.7	0.48	0.31	0.71	0.47	0.32	0.67	0.44	0.54	0.48	0.98	0.52	0.44	1.03	0.45	0.5	1.03
06:00:00	1.17	1.21	1.44	1.08	1.16	1.33	1.06	1.15	1.35	1.1	1.13	1.26	0.91	0.97	1.09	0.88	0.92	1.14	0.89	1.29	1.15	0.76	1.17	1.01	0.64	1.12	0.87	1.17	1.1	1.49	1.04	0.98	1.48	1	0.97	1.4
07:30:00	1.52	1.48	1.63	1.44	1.4	1.51	1.44	1.43	1.57	1.5	1.49	1.51	1.34	1.31	1.41	1.29	1.26	1.39	1.37	1.53	1.43	1.1	1.4	1.32	0.98	1.37	1.18	1.51	1.45	1.58	1.36	1.33	1.58	1.28	1.29	1.5
09:00:00	1.65	1.57	1.7	1.58	1.52	1.63	1.59	1.52	1.62	1.65	1.63	1.57	1.52	1.48	1.5	1.46	1.52	1.48	1.51	1.59	1.55	1.33	1.39	1.45	1.47	1.34	1.44	1.66	1.58	1.61	1.51	1.47	1.59	1.44	1.42	1.53
12:00:00	1.55	1.52	1.55	1.5	1.48	1.5	1.54	1.46	1.56	1.58	1.57	1.55	1.45	1.45	1.48	1.48	1.43	1.45	1.55	1.54	1.55	1.52	1.43	1.43	1.45	1.4	1.4	1.55	1.53	1.41	1.43	1.44	1.37	1.4	1.4	1.52
Fig S1B
	OD 600 nm
Time (hh:mm:ss)	vector, no ATc			vector + ATc 2			vector + ATc 10			pCmrT, no ATc			pCmrT + ATc 2			pCmrT + ATc 10			pCmrT-E53A, no ATc			pCmrT-E53A + ATc 2			pCmrT-E53A + ATc 10
00:00:00	0.13	0.12	0.15	0.19	0.19	0.2	0.17	0.23		0.12	0.2	0.15	0.16	0.18	0.18	0.18	0.2	0.18	0.1	0.16	0.13	0.15	0.17	0.14	0.16	0.19	0.14
02:00:00	0.19	0.17	0.24	0.19	0.21	0.23	0.19	0.28		0.16	0.17	0.2	0.19	0.2	0.2	0.23	0.2	0.19	0.13	0.21	0.17	0.2	0.21	0.17	0.22	0.22	0.18
03:00:00	0.2	0.22	0.37	0.2	0.26	0.36	0.24	0.39		0.18	0.17	0.2	0.24	0.24	0.24	0.2	0.26	0.24	0.11	0.24	0.16	0.24	0.27	0.27	0.23	0.29	0.21
04:30:00	0.52	0.62	0.89	0.47	0.59	0.86	0.51	0.87		0.45	0.47	0.5	0.47	0.52	0.49	0.33	0.34	0.34	0.38	0.58	0.33	0.58	0.64	0.36	0.32	0.45	0.27
06:00:00	1.17	1.21	1.44	1.06	1.15	1.35	1.05	1.35		1.11	1.14	1.15	0.9	0.94	0.98	0.31	0.36	0.44	0.99	1.19	0.94	1.13	1.18	0.8	0.38	0.44	0.29
07:30:00	1.52	1.48	1.63	1.44	1.43	1.57	1.4	1.55		1.45	1.45	1.46	1.27	1.28	1.31	0.34	0.37	0.51	1.45	1.5	1.36	1.44	1.45	1.23	0.43	0.48	0.3
09:00:00	1.65	1.57	1.7	1.59	1.52	1.62	1.57	1.6		1.56	1.58	1.58	1.4	1.42	1.38	0.38	0.39	0.59	1.62	1.6	1.49	1.55	1.54	1.4	0.52	0.58	0.41
12:00:00	1.55	1.52	1.55	1.54	1.46	1.56	1.48	1.48		1.53	1.53	1.55	1.39	1.4	1.46	0.75	0.74	0.84	1.54	1.52	1.57	1.49	1.46	1.55	1	0.94	0.99
Fig S1C
	OD 600 nm
Time (hh:mm:ss)	WT			cmrR			cmrT
0:00:00	0.09	0.1	0.11	0.11	0.11	0.1	0.12	0.1	0.1
2:40:00	0.11	0.12	0.17	0.15	0.14	0.14	0.16	0.14	0.15
4:10:00	0.28	0.29	0.39	0.31	0.31	0.33	0.34	0.31	0.31
5:40:00	0.71	0.8	0.94	0.76	0.73	0.83	0.79	0.75	0.75
7:40:00	1.59	1.54	1.49	1.39	1.47	1.67	1.54	1.51	1.56
9:10:00	1.54	1.7	1.67	1.51	1.55	1.6	1.72	1.7	1.68
10:40:00	1.66	1.76	1.77	1.72	1.7	1.75	1.83	1.83	1.81
12:25:00	1.68	1.78	1.72	1.76	1.73	1.79	1.79	1.79	1.83

## Sheet: Fig S3
Figure S3.	Amino acid substitutions of the phosphorylation sites in CmrR and CmrT alter activity
Fig S3A - Surface Motility, Diameter (mm)
	ATc 0 ng/mL								ATc 2 ng/mL								ATc 10 ng/mL
WT/vector	10.25	10.25	10.75	12.5	13.25	9.25	15.5	13.25	10.5	11	11.5	10.75	10.25	13.25		10.25	10	10.5	10	10.5	10	11.75	10.5	8.25
WT/pCmrR	12	11.25	14	14.5	11.75	12.75	12	13.5	14.75	12	15	16.25	12.75	14.5	16.25	14.75	20.75	20	20.75	19.5	19	19.25	14.5	18.5
WT/pCmrR D52E	11.75	13	11.5	13	13	13.5	11.25	10.75	20.25	20.25	17.5	17.75	22.75	22.75	21.5	20.5	19	21.75	19	20.25	19.5	21.25	19.5	21
WT/pCmrR D52A	13	9.75	12	9.25	13	12.25	10.75	12.25	15.5	20.5	17	15.5	14.5	16.5	16.75	14.25	18.75	22.5	20	17.5	18	20.25	19.5	18.5
pilB1::erm/vector	11.25	10.75	11.5	13.25	13	10	13.75	12	10.25	11.25	11.5	13.75	11.25	10.25	13.5	12.75	9.5	10.5	11	10	14	10	11.75	11.25
pilB1::erm/pCmrR	10.75	14	13	12.25	13.25	12	12	12	11	13.75	11.75	13.25	15.5	13.5	16.5	15.75	26.5	20	18	18	19	19.25	17.75	20
Fig S3B - Surface Motility, Diameter (mm)
	ATc 0 ng/mL								ATc 2 ng/mL
WT/vector	10.25	10.25	10.75	12.5	13.25	9.25	15.5	13.25	10.5	11	11.5	10.75	10.25	13.25		10.25
WT/pCmrT	12.25	13	14.25	13.5	14	12.5	12	14.25	18.75	18.75	21.5	19.5	19.75	22.25	20.5	19.5
WT/pCmrT E53A	11.5	10	14		11.75	12.5	12		22	21.5	19.25	19.25		25.5	20.75	21
pilB1::erm/vector	11.25	10.75	11.5	13.25	13	10	13.75	12	10.25	11.25	11.5	13.75	11.25	10.25	13.5	12.75
pilB1::erm/pCmrT	15	14	11.75	13	16.75	10.75	15.25	12.25	18.75	19.25	19.5	18.5	19.25	21	21	20.25
Fig S3C - Swimming Motility, Diameter (mm)
	ATc 0 ng/mL								ATc 2 ng/mL								ATc 10 ng/mL
vector	14.25	12.75	13	14.25	13	13.25	13	12	12.25	12.75	13	14	12.5	12.5	13.25	13.25	14.25	15.25	14.5	13.25	13.75	14.25	13	13.5
pCmrR	12.75	12.75	12.25	12.75	12.5	13	11.5	12.5	7.25	7.25	8	8.5	7.25	7.75	8	6.75	3.75	3.5	3	3	3.5	3.5	2.5	3
pCmrR D52E	11.75	13.25	12.25	11.75	12	12.75	12.5	11.5	4.75	6.25	5	5.5	5	4.25	5	4	3.5	3.75	2.5	2.75	3	2.75	3	2.75
pCmrR D52A	14	13.5	13.5	13	14.75	15	13.75	13.5	8.75	9.5	8.5	9.75	8.5	9.25	8	9	3	4	3.25	3.5	3.5	3.75	2.75	3
sigD::erm	3	3.5	3	4.25	2.5	2.75	3.5	2.75	4.5	3.25	3.5	3	3.5	2.5	3	3.75	4	3	3.25	4	2.5	3.25	3.5	3.5
Fig S3D - Swimming Motility, Diameter (mm)
	ATc 0 ng/mL								ATc 2 ng/mL
vector	14.25	12.75	13	14.25	13	13.25	13	12	12.25	12.75	13	14	12.5	12.5	13.25	13.25
pCmrT	11.75	9.25	11.5	11.75	11.5	10.25	11	10.5	1.75	4	3.5	3.25	3	2.5	1.25	2.75
pCmrT E53A	12	11	13.25	12.25	12.5	10.5	12.75	10.75	1.75	4	4.5	5.5	5.75	3.25	1.75	5.5
sigD::erm	3	3.5	3	4.25	2.5	2.75	3.5	2.75	4.5	3.25	3.5	3	3.5	2.5	3	3.75

## Sheet: Fig S4
Figure S4.	CmrR and CmrT do not regulate flagellum or TFP gene expression.
flgB	DDCt values
	no ATc			with ATc
WT/vector	1.29385	0.85362	0.905425	0.642455	1.24545	0.58304
WT/pCmrR	0.965936	1.31951	0.784584	0.972655	0.923382	0.870551
WT/pCmrT	0.925518	1.44727	0.746562	0.90021	1.18783	1.55114
flgM	DDCt values
	no ATc			with ATc
WT/vector	1.06807	0.982821	0.952638	1.03886	0.750019	0.885768
WT/pCmrR	1.1019	0.923382	0.982821	1.07923	1.01748	1.21419
WT/pCmrT	0.906471	1.42241	0.775572	0.857574	0.845768	0.819794
fliC	DDCt values
	no ATc			with ATc
WT/vector	0.927659	1.02574	1.05093	1.10701	1.03646	0.847724
WT/pCmrR	1.11858	0.987373	0.905425	1.20303	0.997692	0.883723
WT/pCmrT	0.771105	1.78386	0.726986	1.16473	1.10573	1.49485
pilA1	DDCt values
	no ATc			with ATc
WT/vector	0.726986	1.04247	1.31951	1.37554	0.737135	1.50525
WT/pCmrR	0.782773	0.651423	1.96111	0.953739	0.833161	1.45062
WT/pCmrT	0.935191	1.06314	1.00579	0.726147	1.94306	1.59475

## Sheet: Fig S5
Figure S5. The cmrT mutant is defective in cell elongation and chaining.
Fig. S5B - relative cell length (normalized to WT)
WT	ΔcmrR	ΔcmrT
1.16198	0.849088	0.386064
1.07997	0.558909	0.378494
0.738063	1.10773	0.861705
0.547555	0.806192	0.425175
1.3651	0.977776	0.749418
0.647225	0.623253	0.461763
0.939927	0.897031	0.360831
0.85035	0.724185	0.278824
0.681289	0.697691	0.301534
0.280086	0.782221	0.301534
0.280086	0.527368	0.322982
0.695167	0.280086	0.494565
0.647225	0.822594	0.621992
0.481949	0.629562	0.350738
1.16829	0.749418	0.350738
0.94245	0.590451	0.412558
1.04591	0.841518	0.481949
0.595497	1.20235	0.378494
0.418867	0.624515	0.431483
0.84278	0.756988	0.285132
0.717877	0.595497	0.386064
0.992916	0.558909	0.456716
0.807454	0.715354	0.475641
1.22001	0.456716	0.483211
0.845303	0.633347	0.722924
1.34492	0.722924	0.457978
0.253591	0.883153	0.489519
1.4244	0.788529	0.42896
0.799884	0.457978	0.408774
0.457978	0.510967	0.570264
1.08123	0.897031	0.441576
1.03455	0.826379	0.345691
0.796099	0.914694	0.301534
1.11656	1.06483	0.447885
1.04212	1.11656	0.40625
0.745633	0.558909	0.343168
0.711569	0.984084	0.992916
0.95002	0.75068	0.595497
0.85035	0.910909	0.494565
1.0232	0.880629	0.469333
0.701476	0.485734	0.301534
0.629562	0.745633	0.682551
1.5329	0.619468	0.42139
0.811239	0.577834	0.267469
0.778436	0.873059	0.794837
0.786006	0.621992	0.381017
0.676243	0.661103	0.566479
1.05347	0.794837	0.562694
1.39034	0.434006	0.4441
0.695167	0.778436	0.369662
0.798622	1.35122	0.40625
1.61112	0.621992	0.522322
1.48496	0.368401	0.495827
1.58211	0.739325	0.341906
1.60103	0.676243	0.373447
1.24777	0.984084	0.494565
0.676243	0.873059	0.510967
1.23263	0.598021	0.198079
1.05852	0.883153	0.447885
1.25534	0.562694	0.369662
1.04969	1.53416	0.358308
0.991654	0.837733	0.545031
0.841518	0.381017	0.8125
0.990393	0.60559	0.584142
1.05221	0.85035	0.456716
0.770866	0.682551	0.345691
1.21118	1.10899	0.483211
0.595497	0.584142	0.401204
0.890723	0.936142	0.425175
1.15441	0.668673	0.471856
0.574049	0.806192	0.468071
0.716615	0.976514	0.401204
0.826379	1.33104	0.355784
0.833948	0.715354	0.393634
1.00553	0.802407	0.358308
0.682551	0.640916	0.42896
0.995439	0.833948	0.278824
1.21749	0.774651	0.686336
2.15615	1.99214	0.595497
0.570264	0.982823	0.363354
0.709045	0.763296	0.42139
0.34443	1.16829	0.425175
1.32094	0.754465	0.537461
1.15441	0.647225	0.345691
0.907124	1.17459	0.469333
0.647225	0.838995	0.363354
0.905862	0.994178	0.442838
0.782221	1.2831	0.52106
0.608114	1.20613	0.28387
0.686336	1.17586	0.621992
0.495827	0.606852	0.510967
0.509705	0.918479	0.591712
0.595497	0.681289	0.386064
0.756988	0.756988	0.363354
0.879368	1.14305	0.441576
1.76883	0.802407	0.340645
0.572788	1.18216	0.431483
0.868013	1.52028	0.517275
1.76883	0.562694	0.386064
0.722924	0.629562	0.350738
2.16877	0.749418	0.558909
1.05347	0.681289	0.465548
1.6843	0.621992	0.42896
3.60326	0.590451	0.341906
1.11151	0.662364	0.331813
1.43702	0.923525	0.373447
0.673719	1.16576	0.584142
0.905862	0.686336	0.504659
1.03203	1.08502	0.434006
0.408774	0.774651	0.724185
0.932357	1.27931	0.82764
1.04969	0.786006	0.296487
0.883153	1.408	0.331813
1.16576	0.802407	0.426437
1.85588	0.686336	0.301534
1.51776	0.979038	0.480687
0.701476	0.633347	0.561433
0.932357	0.729232	0.228358
0.741848	0.756988	0.386064
1.77135	1.04086	0.418867
0.902077	1.04086	0.280086
2.49301	0.929834	0.261161
2.50563	0.868013	0.267469
0.624515	1.00553	0.426437
2.23312	0.522322	0.408774
1.91897	0.418867	0.408774
0.591712	0.663626	0.502135
0.913432	0.627038	0.278824
3.28154	1.18721	0.488257
0.386064	1.46477	0.28387
0.96516	0.773389	0.401204
0.507182	1.18721	0.447885
0.621992	0.567741	0.397419
0.889461	0.938665	0.305318
0.350738	1.07745	0.471856
0.94245	0.958851	0.22205
0.85035	1.17964	0.360831
1.03076	0.913432	0.350738
0.645963	1.00553	0.509705
0.778436	0.40625	0.341906
0.883153	0.484472	0.431483
1.3323	0.714092	0.261161
0.778436	0.488257	0.30658
1.34744	0.741848	0.852873
0.94245	0.662364	0.402465
0.570264	0.773389	0.722924
0.426437	0.770866	0.700214
1.00932	0.96516	0.22205
0.461763	0.770866	0.577834
1.8849	0.922264	0.311627
1.58841	0.85035	0.316673
1.58841	0.749418	0.253591
0.642178	1.14305	0.52106
0.545031	0.788529	0.621992
1.14431	0.700214	0.42139
1.58715	0.868013	0.285132
1.3916	1.30076	0.341906
0.852873	0.756988	0.331813
1.58715	0.73554	0.425175
2.00476	0.886938	0.345691
0.760773	0.907124	0.358308
0.869275	0.774651	0.330551
0.856658	0.86549	0.471856
1.33987	0.581619	0.52106
0.537461	1.30959	0.527368
0.786006	0.561433	0.488257
0.690121	1.02193	0.488257
1.08502	0.889461	0.561433
2.0363	0.584142	0.261161
1.38403	0.841518	0.42896
1.37393	0.545031	0.541246
2.62549	2.0098	0.577834
1.22001	0.465548	0.278824
2.73147	0.418867	0.662364
1.13422	0.447885	0.254853
2.10443	0.690121	0.562694
1.21875	0.695167	0.243498
1.64771	0.977776	0.40625
1.27679	0.936142	0.198079
0.973991	1.50641	0.261161
0.784744	1.14305	0.056774
1.25786	0.442838	0.570264
1.26543	0.495827	0.42139
1.22758	0.823855	0.770866
0.667411	1.27805	0.601805
0.798622	0.652271	0.510967
1.62248	0.938665	0.363354
1.91139	0.570264	0.200602
2.03251	0.861705	0.393634
1.70449	1.10773	0.402465
1.2831	0.305318	0.510967
0.633347	0.778436	0.267469
1.20613	0.816285	0.368401
1.57454	2.59647	0.261161
0.744372	0.778436	0.527368
0.991654	0.481949	0.369662
0.952543	0.760773	0.240975
0.970206	1.1052	0.330551
0.73554	0.962636	0.673719
0.952543	0.562694	0.686336
1.07745	0.522322	0.369662
0.545031	0.494565	0.29144
0.932357	0.633347	0.215742
0.806192	0.726708	0.550078
1.25534	0.738063	0.243498
0.885676	0.598021	0.440315
0.584142	0.869275	0.457978
0.968945	0.659841	0.441576
0.566479	1.02193	0.369662
0.811239	1.1481	0.456716
0.753203	1.1481	0.550078
0.654795	0.726708	0.522322
0.386064	0.434006	0.301534
0.29144	0.565218	0.198079
0.806192	0.345691	0.331813
0.686336	0.483211	0.42139
2.77815	0.481949	0.418867
1.15188	0.456716	0.360831
0.522322	0.744372	0.426437
0.984084	1.65149	0.401204
1.18342	0.709045	0.550078
0.673719	0.402465	0.401204
0.817547	1.61743	0.566479
1.10773	0.806192	0.504659
1.88868	0.393634	0.373447
0.798622	0.952543	0.30658
0.672458	0.42139	0.425175
1.26669	0.34443	0.393634
0.73554	0.610637	0.29144
0.610637	0.838995	0.51349
0.590451	0.789791	0.278824
1.16324	0.897031	0.322982
0.447885	0.541246	0.621992
0.606852	0.61316	0.418867
0.581619	0.963898	0.461763
1.44585	1.28562	0.510967
1.08375	0.823855	0.363354
1.0396	0.999224	0.4441
0.690121	0.538723	0.550078
1.61365	0.724185	0.574049
1.85841	1.38403	0.350738
1.19604	1.19478	0.483211
1.04086	0.782221	0.480687
1.19099	1.26543	0.190509
1.86976	0.495827	0.393634
1.49631	0.802407	0.621992
0.773389	0.606852	0.431483
1.40043	0.633347	0.254853
2.01864	0.285132	0.412558
1.22001	0.280086	0.397419
1.04086	0.855396	0.456716
1.0396	0.426437	0.301534
1.08123	0.545031	0.312888
1.36384	0.305318	0.316673
1.05474	0.779698	0.320458
1.08249	0.598021	0.386064
0.85035	1.07366	0.465548
0.952543	0.624515	0.788529
0.93488	0.40625	0.471856
0.619468	0.522322	0.119856
0.550078	0.468071	0.28387
1.13422	0.717877	0.42139
0.910909	0.60559	0.748156
0.806192	1.02193	0.369662
0.962636	1.20109	0.341906
0.8125	1.19604	0.763296
1.31085	1.03834	0.663626
0.654795	0.621992	0.379756
1.83191	0.794837	0.779698
3.03552	0.798622	0.598021
1.4244	1.05978	0.504659
0.822594	1.19226	0.442838
1.25534	1.44711	0.584142
1.68808	2.48923	0.572788
1.17333	0.838995	0.629562
1.38529	0.93488	0.181677
2.48671	0.527368	0.402465
2.01485	0.510967	0.381017
1.04338	0.378494	0.20691
0.624515	1.13674	0.369662
0.952543	0.682551	0.468071
0.664888	0.595497	0.341906
0.845303	0.494565	0.242236
0.574049	0.8125	0.440315
1.18973	0.52106	0.485734
1.49631	0.418867	0.322982
0.633347	0.991654	0.574049
1.38277	0.603067	0.481949
1.23768	0.902077	0.642178
1.05221	0.744372	0.562694
0.802407	0.697691	0.381017
0.662364	2.14354	0.34443
0.637132	0.494565	0.529892
0.394895	0.990393	0.547555
0.682551	0.756988	0.379756
1.85336	0.995439	0.40625
1.98583	0.904601	0.42896
0.504659	0.690121	0.412558
0.826379	1.0396	0.929834
0.611899	0.823855	0.408774
0.729232	0.963898	0.152659
0.662364	0.770866	0.412558
1.0396	0.447885	0.426437
0.545031	0.529892	0.488257
1.21875	0.341906	0.240975
1.05347	0.495827	0.386064
1.39917	0.798622	0.268731
1.02067	1.01436	0.331813
1.10142	0.731755	0.379756
0.600544	0.606852	0.369662
0.709045	1.2137	0.369662
1.69187	0.85792	0.425175
1.16324	0.907124	0.402465
1.23515	0.782221	0.331813
0.826379	0.943712	0.418867
1.66159	0.85035	0.28387
0.52106	0.701476	0.461763
0.663626	0.907124	0.285132
1.06735	0.716615	0.267469
0.485734	0.748156	0.386064
0.330551	2.08046	0.731755
0.330551	0.970206	0.715354
0.73554	0.744372	0.76582
0.695167	0.802407	0.369662
0.598021	0.412558	0.301534
0.343168	0.442838	0.402465
0.716615	0.682551	0.557648
0.570264	0.52106	0.456716
0.488257	0.926049	0.261161
0.584142	1.01689	0.386064
0.584142	1.05474	0.355784
0.791052	0.652271	0.667411
0.369662	0.861705	0.381017
0.668673	1.03076	0.311627
0.507182	0.798622	0.480687
0.447885	1.03203	0.42139
0.690121	2.14606	0.480687
0.378494	2.13218	0.402465
0.341906	0.584142	0.285132
0.316673	0.763296	0.442838
0.837733	0.534938	0.261161
0.369662	0.52106	1.37267
0.532415	0.243498	0.316673
0.316673	0.624515	0.311627
0.469333	1.34492	0.408774
1.24524	0.837733	0.386064
0.928572	1.27553	0.341906
0.345691	0.951282	0.331813
0.686336	0.574049	0.527368
0.481949	0.722924	0.558909
1.36132	0.565218	0.412558
0.686336	0.721662	0.345691
0.461763	1.20361	0.330551
0.662364	0.341906	0.254853
1.51271	0.629562	0.652271
0.550078	1.40421	0.52106
0.659841	1.08502	0.358308
0.770866	1.12917	0.386064
1.84453	1.33735	0.581619
1.63509	1.26543	0.402465
0.456716	0.572788	0.426437
0.363354	0.558909	0.545031
0.851611	0.667411	0.394895
0.767081	1.22001	0.200602
0.363354	1.14305	0.369662
0.779698	1.04212	0.363354
0.481949	0.914694	0.440315
0.852873	1.15693	0.469333
1.1481	0.502135	0.368401
0.902077	1.39034	0.494565
0.82764	1.15693	0.522322
1.07997	1.2831	0.510967
1.0396	1.0396	0.22205
0.442838	1.03203	0.228358
0.943712	0.833948	0.412558
0.845303	0.880629	0.341906
0.545031	0.590451	0.697691
0.802407	0.724185	0.261161
1.31085	1.09385	0.316673
0.85035	0.798622	0.652271
0.507182	0.936142	0.590451
1.84327	1.05474	0.624515
0.823855	1.19226	0.393634
0.672458	0.811239	0.584142
1.44585	1.85336	0.510967
1.08502	0.686336	0.242236
0.461763	0.962636	0.647225
1.06483	1.45342	0.401204
1.14684	1.07997	0.34443
0.94245	0.905862	0.322982
1.04591	1.02698	0.4441
1.42314	0.657318	0.322982
1.14684	0.811239	0.343168
3.53892	2.30251	0.394895
0.860443	0.662364	0.301534
1.04591	1.3323	0.322982
0.489519	0.510967	0.629562
0.42139	0.95002	0.341906
0.652271	0.562694	0.360831
0.851611	1.62248	0.363354
0.873059	0.434006	0.397419
0.856658	0.402465	0.700214
1.15441	0.550078	0.141304
0.711569	0.629562	0.322982
0.652271	0.534938	0.494565
0.811239	0.709045	0.52106
1.27426	0.73554	0.412558
2.40218	0.703999	0.331813
0.822594	0.711569	0.52106
0.915955	1.73098	0.447885
0.484472	1.30454	0.393634
1.53164	1.19604	0.425175
1.24398	0.875583	0.393634
1.14936	0.408774	0.52106
0.992916	0.442838	0.686336
1.52659	0.763296	0.40625
1.34744	1.04591	0.350738
0.744372	1.2238	0.440315
0.939927	1.39664	0.502135
0.791052	0.601805	0.152659
0.811239	1.18721	0.267469
0.700214	0.627038	0.341906
0.562694	1.22254	0.465548
0.760773	1.79028	0.288917
1.5594	0.864228	0.378494
0.860443	0.802407	0.200602
0.796099	0.690121	0.412558
1.68682	0.726708	0.722924
1.23515	0.717877	0.595497
1.81425	0.502135	0.42139
2.38577	1.31464	0.685074
0.386064	1.34492	0.42139
1.19099	1.02193	0.30658
1.3058	0.627038	0.529892
1.38024	0.826379	0.633347
0.711569	1.04591	0.647225
0.619468	0.873059	0.40625
0.522322	0.937403	0.488257
0.652271	2.25204	0.483211
0.680028	1.13674	0.29144
0.369662	0.880629	0.534938
1.40421	0.890723	0.633347
0.558909	1.54678	0.456716
0.682551	0.619468	0.510967
1.00932	1.1481	0.28387
0.92731	1.273	0.343168
0.873059	0.811239	0.368401
0.664888	1.04591	0.558909
0.645963	0.868013	0.434006
0.215742	0.915955	0.363354
0.910909	1.36763	0.373447
0.547555	0.572788	0.301534
1.05852	0.495827	0.316673
1.02698	0.76582	0.316673
0.823855	0.534938	0.625777
1.02824	0.532415	0.461763
1.13548	0.522322	0.672458
0.897031	2.30251	0.253591
1.01689	1.24777	0.393634
1.51271	0.495827	0.386064
0.779698	0.574049	0.268731
0.963898	0.786006	0.642178
1.45342	0.722924	0.488257
1.02193	0.726708	0.468071
0.412558	0.816285	0.369662
0.42139	1.18469	0.447885
0.471856	0.84278	0.386064
0.802407	0.661103	0.316673
0.731755	0.471856	0.40625
0.701476	1.30833	0.532415
0.860443	0.42139	0.378494
0.914694	0.682551	0.312888
0.510967	0.784744	0.301534
0.510967	1.14179	0.386064
0.682551	1.36384	0.550078
0.556386	0.738063	0.434006
0.402465	1.11151	0.584142
0.386064	1.06231	0.468071
0.484472	0.798622	0.42139
0.763296	0.873059	0.510967
1.48622	1.20487	0.30658
1.2137	1.15693	0.200602
1.50641	1.32347	0.28387
0.686336	1.31968	0.278824
1.09132	0.778436	0.358308
1.31842	0.826379	0.550078
0.833948	0.627038	0.330551
0.990393	0.802407	0.278824
0.557648	1.26291	0.434006
1.13422	0.851611	0.256114
0.52106	0.701476	0.341906
0.541246	0.724185	0.408774
0.510967	0.938665	0.381017
0.905862	0.767081	0.440315
0.958851	1.59598	0.355784
0.625777	1.19604	0.360831
0.811239	0.84278	0.340645
1.35627	0.591712	0.40625
0.254853	0.773389	0.397419
2.32017	1.16955	0.570264
1.73098	0.856658	0.494565
0.662364	0.883153	0.341906
2.28863	0.722924	0.534938
0.700214	0.561433	0.510967
1.24777	0.584142	0.461763
1.15693	0.662364	0.914694
0.782221	0.469333	0.461763
0.838995	1.16324	0.502135
1.13296	0.633347	0.442838
1.61995	0.584142	0.316673
0.659841	0.574049	0.22205
0.738063	0.381017	0.378494
1.89121	0.601805	0.454193
0.979038	0.397419	0.369662
1.81173		0.285132
1.03203		0.285132
1.24398		0.61316
1.32221		0.316673
1.17964		0.355784
1.18469		0.261161
1.67673		0.431483
1.08123		0.320458
1.61995		0.268731
0.481949		0.763296
1.65276		0.358308
0.913432		0.355784
1.65276		0.42139
0.946235		0.305318
1.11403		0.34443
0.778436		0.253591
0.958851		0.447885
1.23641		0.627038
1.0888		0.468071
0.621992		0.330551
0.584142		0.425175
1.10394		0.541246
0.952543		0.316673
0.986608		0.30658
1.20866		0.504659
0.75068		0.240975
0.860443		0.228358
1.15441		0.331813
1.38529		0.570264
1.07618		0.20691
0.517275		0.243498
1.3916		0.20691
0.624515		0.494565
0.967683		0.483211
		0.343168
		0.268731
		0.461763
		0.502135
		0.454193
		0.484472
		0.381017
		0.402465
		0.529892
		0.126165
		0.541246
		0.426437
		0.288917
		0.200602
		0.261161
		0.393634
		0.341906
		0.52106
		0.179154
		0.507182
		0.28387
		0.401204
		0.363354
		0.256114
		0.28387
		0.190509
		0.426437
		0.368401
		0.426437
		0.253591
		0.288917
		0.652271
		0.369662
		0.642178
		0.442838
		0.261161
		0.483211
		0.394895
		0.574049
		0.51349
		0.598021
		0.368401
		0.363354
		0.42139
		0.537461
		0.886938
		0.42139
		0.331813
		0.30658
		0.267469
		0.330551
		0.369662
		0.408774
		0.745633
		0.52106
		0.770866
		0.432745
		0.657318
		0.379756
		0.425175
		0.204387
		0.341906
		0.381017
		0.42139

## Sheet: Fig S6
Figure S6.	The cmrR mutant exhibits an increase in biofilm formation.
Expt 1 Biofilm OD570 values, 5 technical replicates
	Rough	Smooth	DcmrR	DcmrT
	118.7	183.096	280.31	105.077
	87.1207	159.567	284.025	108.793
	101.981	164.52	302.601	126.749
	103.22	191.765	297.647	134.18
	88.9783	188.049	344.706	141.61
Expt 2 Biofilm OD570 values, 5 technical replicates
	Rough	Smooth	DcmrR	DcmrT
	130.622	173.271	224.521	171.644
	103.661	174.434	191.981	185.357
	71.4701	153.748	239.628	151.191
	94.2475	164.904	204.532	147.124
Means normalized
	Rough	Smooth	DcmrR	DcmrT
	100	177.399	301.858	123.282
	100	166.589	215.166	163.829

[truncated: 1 more sheets: Fig S7]
